# Supplementary material for: Influence of Physicochemical Characteristics and Stability of Gold and Silver Nanoparticles on Biological Effects and Translocation across an Intestinal Barrier—A Case Study from In Vitro to In Silico
Source: Nanomaterials (Basel). 2021 May 21;11(6):1358. doi: 10.3390/nano11061358 (PMC8224057; doi:10.3390/nano11061358)
Supplement: Supplementary file 1 [file nanomaterials-11-01358-s001.zip]

Archive with 1 entries (1 files):
- nanomaterials-1211917-supplementary.pdf
